# Supplementary material for: Triple Negative Breast Cancer Preclinical Therapeutic Management by a Cationic Ruthenium-Based Nucleolipid Nanosystem
Source: Int J Mol Sci. 2023 Mar 30;24(7):6473. doi: 10.3390/ijms24076473 (PMC10094725; doi:10.3390/ijms24076473)
Supplement: Supplementary file 1 [file ijms-24-06473-s001.zip]

Archive with 1 entries (1 files):
- ijms-2303051-supplementary.pdf
